# Supplementary material for: Occupational factors and low back pain: a Mendelian randomization study
Source: Front Public Health. 2023 Aug 30;11:1236331. doi: 10.3389/fpubh.2023.1236331 (PMC10498534; doi:10.3389/fpubh.2023.1236331)
Supplement: Supplementary file 1 [file Table_1.csv]

Supplementary Table S1. Characteristics of the genetic variants associated with job involves heavy manual or physical work.
	F	mF	Isq_unweighted	Isq_weighted	SNP	Effect_allele	Other_allele	CHROM	POS	beta	se	eaf	pvalue
1	48.87896995	36.76103728	0.312446173	0	rs1081158	T	C	5	88004616	0.0169887	0.00242996	0.581826	2.70E-12
2	30.78025708	36.76103728	0.312446173	0	rs10820625	C	T	9	99203606	-0.0160068	0.00288515	0.220898	2.90E-08
3	29.90564032	36.76103728	0.312446173	0	rs11130889	G	C	3	62562748	-0.0249218	0.00455725	0.075137	4.50E-08
4	31.03311791	36.76103728	0.312446173	0	rs11663824	A	C	18	50745236	0.0136375	0.00244806	0.396798	2.50E-08
5	30.69205117	36.76103728	0.312446173	0	rs11678979	C	T	2	100802891	-0.0149934	0.00270637	0.271768	3.00E-08
6	44.65318112	36.76103728	0.312446173	0	rs11726786	G	T	4	106120756	0.0165951	0.00248344	0.366352	2.40E-11
7	30.57117149	36.76103728	0.312446173	0	rs11756123	T	A	6	152218079	-0.0137486	0.00248658	0.634651	3.20E-08
8	39.58817087	36.76103728	0.312446173	0	rs12089815	A	G	1	91189933	-0.0151469	0.00240736	0.548546	3.10E-10
9	40.68104492	36.76103728	0.312446173	0	rs1370059	G	A	13	58523077	0.0180816	0.00283492	0.232046	1.80E-10
10	35.95029791	36.76103728	0.312446173	0	rs2091329	G	A	1	110042079	-0.0158895	0.00265008	0.288157	2.00E-09
11	34.76192462	36.76103728	0.312446173	0	rs2318540	G	T	4	67831581	-0.0142827	0.00242247	0.572308	3.70E-09
12	33.9836835	36.76103728	0.312446173	0	rs2819348	C	T	1	201884952	0.0145582	0.00249731	0.352247	5.60E-09
13	32.00584634	36.76103728	0.312446173	0	rs34700731	A	G	2	203360745	0.0197694	0.00349445	0.134891	1.50E-08
14	30.30709566	36.76103728	0.312446173	0	rs3785354	T	C	16	28550667	0.0135824	0.0024672	0.367566	3.70E-08
15	84.96381716	36.76103728	0.312446173	0	rs4580876	A	G	6	98322872	-0.0220715	0.0023945	0.476133	3.00E-20
16	34.64796448	36.76103728	0.312446173	0	rs4731992	G	A	7	133702097	-0.0170407	0.002895	0.781718	4.00E-09
17	34.39386404	36.76103728	0.312446173	0	rs56194430	T	C	5	67824690	0.0188539	0.00321485	0.169355	4.50E-09
18	37.88033747	36.76103728	0.312446173	0	rs62511803	A	G	8	115992376	-0.0211702	0.00343968	0.140624	7.50E-10
19	30.58612928	36.76103728	0.312446173	0	rs6544763	C	T	2	44813233	0.0139692	0.00252586	0.660134	3.20E-08
20	29.76313809	36.76103728	0.312446173	0	rs7108077	G	A	11	95838005	-0.0134395	0.00246345	0.379639	4.90E-08
21	30.23459767	36.76103728	0.312446173	0	rs77823953	T	C	8	143524185	-0.0371641	0.00675883	0.032671	3.80E-08
22	32.48051903	36.76103728	0.312446173	0	rs8054111	G	A	16	71990651	-0.015349	0.0026932	0.729849	1.20E-08
