# Supplementary material for: Occupational factors and low back pain: a Mendelian randomization study
Source: Front Public Health. 2023 Aug 30;11:1236331. doi: 10.3389/fpubh.2023.1236331 (PMC10498534; doi:10.3389/fpubh.2023.1236331)
Supplement: Supplementary file 2 [file Table_2.csv]

Supplementary Table S2. Characteristics of the genetic variants associated with job involves mainly walking or standing.
	F	mF	Isq_unweighted	Isq_weighted	SNP	Effect_allele	Other_allele	CHROM	POS	beta	se	eaf	pvalue
1	36.52045659	43.44693319	0.617964753	0.510525946	rs13019832	A	G	2	60710571	-0.0186768	0.00309054	0.415716	1.50E-09
2	101.6063312	43.44693319	0.617964753	0.510525946	rs1487445	T	C	6	98565211	-0.0307075	0.00304638	0.482083	6.80E-24
3	33.41078353	43.44693319	0.617964753	0.510525946	rs3785354	T	C	16	28550667	0.0181269	0.00313603	0.367568	7.50E-09
4	36.7492441	43.44693319	0.617964753	0.510525946	rs4731992	G	A	7	133702097	-0.0223081	0.00367992	0.781756	1.30E-09
5	35.82660158	43.44693319	0.617964753	0.510525946	rs603625	A	G	11	95554283	-0.0184109	0.0030759	0.419262	2.20E-09
6	34.69573299	43.44693319	0.617964753	0.510525946	rs613872	T	G	18	53210302	0.0236017	0.00400687	0.825015	3.90E-09
7	31.16467088	43.44693319	0.617964753	0.510525946	rs6603030	G	A	15	83230103	-0.021004	0.00376245	0.794014	2.40E-08
8	52.24974047	43.44693319	0.617964753	0.510525946	rs6882046	G	A	5	87968864	-0.0250597	0.00346684	0.267534	4.90E-13
9	40.89726521	43.44693319	0.617964753	0.510525946	rs7661349	C	T	4	106066982	-0.0201647	0.00315315	0.634347	1.60E-10
10	33.34775054	43.44693319	0.617964753	0.510525946	rs78928669	G	A	7	71782460	-0.0482164	0.00834952	0.034216	7.70E-09
11	35.1140428	43.44693319	0.617964753	0.510525946	rs79248502	G	C	5	111012600	-0.0381723	0.00644181	0.059685	3.10E-09
12	38.55579563	43.44693319	0.617964753	0.510525946	rs8054111	G	A	16	71990651	-0.0212551	0.00342309	0.729851	5.30E-10
13	31.50340072	43.44693319	0.617964753	0.510525946	rs9341742	T	C	6	79440229	0.0174409	0.00310735	0.399074	2.00E-08
14	66.61524837	43.44693319	0.617964753	0.510525946	rs9836291	A	G	3	49697459	-0.0272359	0.00333699	0.294288	3.30E-16
