# Supplementary material for: Occupational factors and low back pain: a Mendelian randomization study
Source: Front Public Health. 2023 Aug 30;11:1236331. doi: 10.3389/fpubh.2023.1236331 (PMC10498534; doi:10.3389/fpubh.2023.1236331)
Supplement: Supplementary file 3 [file Table_3.csv]

Supplementary Table S3. Characteristics of the genetic variants associated with work/job satisfaction.
	F	mF	Isq_unweighted	Isq_weighted	SNP	Effect_allele	Other_allele	CHROM	POS	beta	se	eaf	pvalue
1	22.22612518	22.72902203	0.578012424	0	rs10498117	T	C	2	222412452	-0.0255502	0.00541954	0.143023	2.40E-06
2	21.96916402	22.72902203	0.578012424	0	rs113013041	A	C	8	69639801	-0.0350337	0.00747445	0.070413	2.80E-06
3	22.50108127	22.72902203	0.578012424	0	rs113714999	G	T	3	191045687	-0.0763272	0.0160908	0.015028	2.10E-06
4	24.71955233	22.72902203	0.578012424	0	rs1147885	T	C	10	44841144	-0.02117	0.00425795	0.271752	6.60E-07
5	21.12637209	22.72902203	0.578012424	0	rs11652380	T	C	17	36898865	0.0217231	0.00472617	0.203283	4.30E-06
6	21.55191326	22.72902203	0.578012424	0	rs11688842	T	C	2	205937541	0.017885	0.00385253	0.411824	3.40E-06
7	20.99853716	22.72902203	0.578012424	0	rs117187328	G	C	7	80585739	-0.0671938	0.0146634	0.018996	4.60E-06
8	22.89209065	22.72902203	0.578012424	0	rs1562438	T	C	11	13364200	0.0200882	0.00419854	0.287313	1.70E-06
9	20.89877363	22.72902203	0.578012424	0	rs1894307	T	C	12	12005720	-0.0258064	0.00564504	0.132873	4.80E-06
10	28.17379137	22.72902203	0.578012424	0	rs34406645	T	C	14	42426965	0.0212989	0.00401268	0.338569	1.10E-07
11	21.5449631	22.72902203	0.578012424	0	rs5757505	A	G	22	39562202	-0.0254605	0.00548522	0.141402	3.50E-06
12	26.18336902	22.72902203	0.578012424	0	rs6666416	G	A	1	229789328	0.0194978	0.00381042	0.509415	3.10E-07
13	21.21309631	22.72902203	0.578012424	0	rs6762903	T	A	3	6725002	-0.0187849	0.00407856	0.394373	4.10E-06
14	23.21913608	22.72902203	0.578012424	0	rs6986	C	G	6	30313340	0.0221476	0.00459625	0.218519	1.40E-06
15	23.80816295	22.72902203	0.578012424	0	rs7096928	T	A	10	82712404	0.0204616	0.0041935	0.291629	1.10E-06
16	22.44111074	22.72902203	0.578012424	0	rs7838139	C	T	8	28752962	-0.0190339	0.00401796	0.668549	2.20E-06
17	20.90265688	22.72902203	0.578012424	0	rs78768761	G	A	11	82817623	0.0882234	0.0192967	0.010741	4.80E-06
18	22.40174523	22.72902203	0.578012424	0	rs8	T	C	7	92408329	0.0230729	0.00487485	0.201616	2.20E-06
19	21.98615804	22.72902203	0.578012424	0	rs9327005	C	A	5	115852553	0.0395536	0.00843551	0.053418	2.70E-06
20	23.82264123	22.72902203	0.578012424	0	rs951461	T	A	3	176030190	0.0191415	0.00392176	0.606327	1.10E-06
